# Supplementary material for: Optimisation of Mechanical Properties in Saw-Dust/Woven-Jute Fibre/Polyester Structural Composites under Liquid Nitrogen Environment Using Response Surface Methodology
Source: Polymers (Basel). 2021 Jul 27;13(15):2471. doi: 10.3390/polym13152471 (PMC8348592; doi:10.3390/polym13152471)
Supplement: Supplementary file 1 [file polymers-13-02471-s001.zip]

Archive with 1 entries (1 files):
- polymers-1320477-supplementary.xlsx
