# Supplementary material for: Optimisation of Mechanical Properties in Saw-Dust/Woven-Jute Fibre/Polyester Structural Composites under Liquid Nitrogen Environment Using Response Surface Methodology
Source: Polymers (Basel). 2021 Jul 27;13(15):2471. doi: 10.3390/polym13152471 (PMC8348592; doi:10.3390/polym13152471)
Supplement: Supplementary file 1 [file polymers-13-02471-s001.zip › polymers-1320477-supplementary.xlsx]

## Sheet: Without NaOH & Cryogenic
PARAMETERS					With out NaOH and Cryogenic
SL.NO	Wood density (kg/m3)	Wood weight ratio (%)	Woven jute -type (gsm)	Number of jute layer’s (no)	Tensile Strength (Mpa)	Flexural Strength (MPa)	Impact Strength (KJ/m2)	Hardness (BHN)
1	200	6	250	1	14.805	16.595	0.38	13.055
2	200	6	250	1	19.705	21.71	0.52	22.865
3	200	6	250	1	12.925	16.225	0.3	12.685
4	200	12	300	2	19.725	20.64	1.23	22.865
5	200	12	300	2	21.925	22.67	1.21	31.815
6	200	12	300	2	19.325	24.595	1.32	22.865
7	200	15	600	3	19.825	20.685	1.37	24.375
8	200	15	600	3	21.815	25.67	1.1675	23.265
9	200	15	600	3	19.98	20.94	1.1475	27.705
10	250	6	300	3	22.66	28.27	0.5475	29.815
11	250	6	300	3	21.67	27.78	0.5975	24.675
12	250	6	300	3	17.87	21.98	0.5275	17.705
13	250	12	600	1	23.27	29.41	1.6375	29.155
14	250	12	600	1	22.16	31.67	1.5375	24.685
15	250	12	600	1	18.97	26.84	1.639	18.445
16	250	15	250	2	21.02	28.78	1.439	23.745
17	250	15	250	2	21.19	29.45	1.319	23.745
18	250	15	250	2	16.006	22.346	1.309	17.835
19	300	6	600	2	20.826	21.65	0.599	28.045
20	300	6	600	2	20.846	25.63	0.98	29.155
21	300	6	600	2	21.066	22.45	0.78	26.735
22	300	12	250	3	22.276	28.086	1.346	27.855
23	300	12	250	3	25.32	26.85	1.376	40.045
24	300	12	250	3	25.78	28.41	1.316	42.115
25	300	15	300	1	22.46	27.88	1.226	24.675
26	300	15	300	1	21.7	29.96	1.176	27.815
27	300	15	300	1	22.65	27.43	1.236	24.685

## Sheet: With NaOH & Cryogenic
PARAMETERS							With NaOH and Cryogenic
SL.NO	Wood density (kg/m3)	Wood weight ratio (%)	Woven jute -type (gsm)	Number of jute layer’s (no)	Cryogenic treatment (min)	Alkaline treatment (hrs)	Tensile Strength (Mpa)	Flexural Strength (MPa)	Impact Strength (KJ/m2)	Hardness (BHN)
1	200	6	250	1	30	2	20.88	22.67	0.72	21.13
2	200	6	250	1	60	4	25.78	30.78	0.86	30.94
3	200	6	250	1	90	6	19	22.3	0.64	20.76
4	200	12	300	2	30	2	25.8	28.67	1.57	30.94
5	200	12	300	2	60	4	28	39.56	1.55	39.89
6	200	12	300	2	90	6	25.4	30.67	1.66	30.94
7	200	15	600	3	30	2	25.9	26.76	1.71	33.45
8	200	15	600	3	60	4	27.89	34.45	1.6	31.34
9	200	15	600	3	90	6	25.21	26.17	1.58	35.78
10	250	6	300	3	30	4	27.89	33.5	0.98	37.89
11	250	6	300	3	60	6	26.9	36.34	1.03	32.75
12	250	6	300	3	90	2	23.1	27.21	0.96	25.78
13	250	12	600	1	30	4	28.97	40.1	2.07	37.23
14	250	12	600	1	60	6	27.86	41.61	1.97	32.76
15	250	12	600	1	90	2	24.67	32.54	2.06	26.52
16	250	15	250	2	30	4	26.72	37.89	1.86	31.82
17	250	15	250	2	60	6	26.89	39.76	1.74	31.82
18	250	15	250	2	90	2	23.16	29.5	1.73	25.91
19	300	6	600	2	30	6	27.98	38.4	1.02	36.12
20	300	6	600	2	60	2	28	39.7	1	37.23
21	300	6	600	2	90	4	28.22	38.6	1.02	34.81
22	300	12	250	3	30	6	29.43	35.24	2.11	35.93
23	300	12	250	3	60	2	29.97	36.72	2.14	48.12
24	300	12	250	3	90	4	30.43	35.87	2.08	50.19
25	300	15	300	1	30	6	27.11	36.78	1.99	32.75
26	300	15	300	1	60	2	26.35	34.61	1.94	35.89
27	300	15	300	1	90	4	27.3	38.9	2	32.76
